# Supplementary material for: Nuclear localization of mitochondrial TCA cycle enzymes modulates pluripotency via histone acetylation
Source: Nat Commun. 2022 Dec 2;13:7414. doi: 10.1038/s41467-022-35199-0 (PMC9718843; doi:10.1038/s41467-022-35199-0)
Supplement: Supplementary file 3 — Source Data [file 41467_2022_35199_MOESM3_ESM.xlsx]

## Sheet: Fig 1b
Fig 1b
	day 0	day 2	day 4	day 6
Exp.1	0.045927	0.064686	0.081615	0.12228
Exp.2	0.053487	0.065429	0.085706	0.13289
Exp.3	0.054481	0.068237	0.088742	0.139006
	day 0	day 2	day 4	day 6
Mean	0.0512983	0.0661173	0.0853543	0.131392
SD	0.00467819	0.0018729	0.00357649	0.00846302
P value		0.00701404	0.00117579	0.000970046

## Sheet: Fig 1c
Fig 1c
	day 0	day 2	day 4	day 6
Exp.1	0.049637	0.075614	0.085145	0.100415
Exp.2	0.049647	0.077265	0.091534	0.106167
Exp.3	0.043037	0.07389	0.092617	0.118491
	day 0	day 2	day 4	day 6
Mean	0.0474403	0.0755897	0.0897653	0.108358
SD	0.0038134	0.00168763	0.0040378	0.00923497
P value		0.000306022	0.00495854	0.0330578

## Sheet: Fig 1d
Fig 1d
	day 0	day 2	day 4	day 6
Exp.1	0.05821	0.069642	0.083841	0.105794
Exp.2	0.050184	0.061856	0.084953	0.112187
Exp.3	0.050074	0.069238	0.084711	0.124893
	day 0	day 2	day 4	day 6
Mean	0.0528227	0.066912	0.0845017	0.114291
SD	0.00466589	0.00438328	0.000584809	0.00972184
P value		0.0189087	0.00232669	0.00609633

## Sheet: Fig 1e
Fig 1e
	day 0	day 2	day 4	day 6
Exp.1	0.03923	0.045762	0.060372	0.074967
Exp.2	0.037371	0.043986	0.063167	0.080755
Exp.3	0.033201	0.047864	0.056471	0.079772
	day 0	day 2	day 4	day 6
Mean	0.0366007	0.0458707	0.0600033	0.078498
SD	0.00308744	0.00194128	0.00336319	0.00309718
P value		0.0116683	0.00323764	0.0021846

## Sheet: Fig 1f
Fig 1f
	day 0	day 2	day 4	day 6
Exp.1	0.094841	0.09899	0.116745	0.147715
Exp.2	0.093322	0.101109	0.119375	0.159553
Exp.3	0.095535	0.097968	0.119473	0.157078
	day 0	day 2	day 4	day 6
Mean	0.094566	0.0993557	0.118531	0.154782
SD	0.00113184	0.00160211	0.0015475	0.00624406
P value		0.0133786	0.000117829	0.000617272

## Sheet: Fig 1g
Fig 1g
	day 0	day 2	day 4	day 6
Exp.1	0.099381	0.137478	0.153073	0.220288
Exp.2	0.114441	0.14369	0.151816	0.203858
Exp.3	0.117428	0.148916	0.15025	0.205893
	day 0	day 2	day 4	day 6
Mean	0.110417	0.143361	0.151713	0.210013
SD	0.00967316	0.00572608	0.00141432	0.0089564
P value		0.00709923	0.0702524	0.000369972

## Sheet: Fig 1h
Fig 1h
	day 0	day 2	day 4	day 6
Exp.1	0.167546	0.223155	0.278943	0.312868
Exp.2	0.15875	0.203235	0.294402	0.32391
Exp.3	0.173027	0.229379	0.264142	0.318968
	day 0	day 2	day 4	day 6
Mean	0.166441	0.21859	0.279162	0.318582
SD	0.00720236	0.0136568	0.0151312	0.00553111
P value		0.00425885	0.00675749	0.0132842

## Sheet: Fig 1i
Fig 1i
	day 0	day 2	day 4	day 6
Exp.1	0.031019	0.048933	0.060506	0.073518
Exp.2	0.028067	0.044562	0.063081	0.076059
Exp.3	0.032762	0.04735	0.05748	0.075948
	day 0	day 2	day 4	day 6
Mean	0.030616	0.0469483	0.0603557	0.075175
SD	0.0023733	0.00221301	0.00280352	0.00143608
P value		0.000953677	0.00288723	0.00123426

## Sheet: Fig 1l
Fig 1l
Mitochondria
	PDHA1			PCB			CS			ACO2			IDH3A
	Exp.1	Exp.2	Exp.3	Exp.1	Exp.2	Exp.3	Exp.1	Exp.2	Exp.3	Exp.1	Exp.2	Exp.3	Exp.1	Exp.2	Exp.3
day0	1	1	1	1	1	1	1	1	1	1	1	1	1	1	1
day4	0.840921	0.828332	0.592509	0.654966	0.914919	0.750727	0.696003	0.754043	0.84015	0.665934	0.842984	0.900701	0.844448	0.666095	0.874099
day6	0.356825	0.312918	0.488988	0.514293	0.426757	0.31543	0.269796	0.266715	0.640776	0.336026	0.491419	0.460764	0.31843	0.280633	0.53929
Mean								SD
	PDHA1	PCB	CS	ACO2	IDH3A				PDHA1	PCB	CS	ACO2	IDH3A
day0	1	1	1	1	1			day0	0	0	0	0	0
day4	0.753921	0.773537	0.763399	0.803206	0.794881			day4	0.139928	0.131469	0.0725272	0.122334	0.112513
day6	0.386244	0.418827	0.392429	0.429403	0.379451			day6	0.0916472	0.0996685	0.21508	0.0823064	0.139709
P value
	PDHA1	PCB	CS	ACO2	IDH3A
day 4	0.0381772	0.0405963	0.00483275	0.0494997	0.0342611
day 6	0.000315634	0.000540823	0.00808573	0.000275745	0.00153568
Nucleus
	PDHA1			PCB			CS			ACO2			IDH3A
	Exp.1	Exp.2	Exp.3	Exp.1	Exp.2	Exp.3	Exp.1	Exp.2	Exp.3	Exp.1	Exp.2	Exp.3	Exp.1	Exp.2	Exp.3
day0	1	1	1	1	1	1	1	1	1	1	1	1	1	1	1
day4	4.54246	5.50379	3.96454	3.15357	7.37993	8.63094	3.53968	2.61194	3.4102	5.17087	3.6439	9.67191	8.57146	4.59566	3.93734
day6	5.61294	8.06456	6.10558	4.8238	15.3657	19.505	5.25989	5.02784	10.6936	10.8919	6.04479	19.5161	23.7239	10.4338	9.54848
Mean								SD
	PDHA1	PCB	CS	ACO2	IDH3A				PDHA1	PCB	CS	ACO2	IDH3A
day0	1	1	1	1	1			day0	0	0	0	0	0
day4	4.67026	6.38815	3.18727	6.16222	5.70149			day4	0.777543	2.87021	0.50244	3.1339	2.50717
day6	6.59436	13.2315	6.99377	12.1509	14.5687			day6	1.29684	7.56969	3.20623	6.82333	7.94094
P value
	PDHA1	PCB	CS	ACO2	IDH3A
day 4	0.0012187	0.0313309	0.0016571	0.046252	0.0314359
day 6	0.00171512	0.0488747	0.0317365	0.0473172	0.0415724

## Sheet: Fig.2c
Fig.2c
Pdha1				Pcb				Aco2				Cs				Idh3a				Ogdh				Sdha				Mdh2
	Episc	OG2 ES			Episc	OG2 ES			Episc	OG2 ES			Episc	OG2 ES			Episc	OG2 ES			Episc	OG2 ES			Episc	OG2 ES			Episc	OG2 ES
Exp.1	0.264425	0.355749		Exp.1	0.445299	0.407351		Exp.1	0.349657	0.705324		Exp.1	0.285988	0.457664		Exp.1	0.667716	0.89646		Exp.1	0.954699	0.837189		Exp.1	1.01098	1.3825		Exp.1	0.200114	0.297362
Exp.2	0.259377	0.313801		Exp.2	0.434412	0.432695		Exp.2	0.329839	0.69501		Exp.2	0.262345	0.423226		Exp.2	0.783159	0.852723		Exp.2	1.0783	0.865939		Exp.2	1.02834	1.23905		Exp.2	0.269197	0.284964
Exp.3	0.240416	0.372581		Exp.3	0.359806	0.465084		Exp.3	0.402201	0.734654		Exp.3	0.221013	0.40316		Exp.3	0.763273	0.919882		Exp.3	1.01248	0.865009		Exp.3	1.32918	1.57326		Exp.3	0.216718	0.308516
	Episc	OG2 ES			Episc	OG2 ES			Episc	OG2 ES			Episc	OG2 ES			Episc	OG2 ES			Episc	OG2 ES			Episc	OG2 ES			Episc	OG2 ES
Mean	0.254739	0.347377		Mean	0.413172	0.435043		Mean	0.360566	0.711663		Mean	0.256449	0.428017		Mean	0.738049	0.889688		Mean	1.01516	0.856046		Mean	1.12283	1.39827		Mean	0.228676	0.296947
SD	0.0126586	0.0302711		SD	0.0465361	0.0289381		SD	0.037394	0.0205681		SD	0.0328864	0.027566		SD	0.0617167	0.0340877		SD	0.0618456	0.016337		SD	0.178914	0.16766		SD	0.0360606	0.0117815
P		0.00810097		P		0.527419		P		0.000140885		P		0.00228231		P		0.0203814		P		0.012562		P		0.123565		P		0.0356288

[truncated: 59 more sheets: Fig.3a, Fig.3b, Fig.3c, Fig.3d, Fig.3e, Fig.3f, Fig.3h, Fig.3j, Fig.4a, Fig.4c, Fig.4d, Fig.4e, Fig.4g, Fig.4h, Fig.4i, Fig.5b, Fig.5c, Fig.5d, Fig.5e, Fig.5f …]
